# Supplementary material for: Inflammatory Mesenchymal Stem Cells Express Abundant Membrane-Bound and Soluble Forms of C-Type Lectin-like CD248
Source: Int J Mol Sci. 2023 May 31;24(11):9546. doi: 10.3390/ijms24119546 (PMC10253291; doi:10.3390/ijms24119546)
Supplement: Supplementary file 1 [file ijms-24-09546-s001.zip]

Archive with 1 entries (1 files):
- ijms-2369032-supplementary.pdf
